# Supplementary material for: Identification of glycine betaine as a host-derived molecule required for the vegetative proliferation of the protozoan parasite Perkinsus olseni
Source: Parasitology. 2023 Aug 11;150(10):939–49. doi: 10.1017/S0031182023000768 (PMC10577664; doi:10.1017/S0031182023000768)
Supplement: Supplementary file 1 [file S0031182023000768sup.zip]

Archive with 3 entries (3 files):
- S0031182023000768sup001.docx
- S0031182023000768sup002.docx
- S0031182023000768sup003.docx
